# Supplementary material for: Simultaneous cyclin D1 overexpression and p27kip1 knockdown enable robust Müller glia cell cycle reactivation in uninjured mouse retina
Source: eLife. 2025 Apr 3;13:RP100904. doi: 10.7554/eLife.100904 (PMC11968108; doi:10.7554/eLife.100904)
Supplement: Figure 1—figure supplement 3—source data 1. [file elife-100904-fig1-figsupp3-data1.zip]

Archive with 5 entries (4 files):
- Supplementary Figure 3-source data /
- Supplementary Figure 3-source data /Anti-╬▒ tubulin.tif
- __MACOSX/Supplementary Figure 3-source data /._Anti-╬▒ tubulin.tif
- Supplementary Figure 3-source data /Anti-cyclin D1.tif
- __MACOSX/Supplementary Figure 3-source data /._Anti-cyclin D1.tif
